# Supplementary material for: Carbon Nanoparticles Extracted from Date Palm Fronds for Fluorescence Bioimaging: In Vitro Study
Source: J Funct Biomater. 2022 Nov 4;13(4):218. doi: 10.3390/jfb13040218 (PMC9680435; doi:10.3390/jfb13040218)
Supplement: Supplementary file 1 [file jfb-13-00218-s001.zip]

Archive with 1 entries (1 files):
- jfb-1981207-supplementary.pdf
